# Supplementary material for: Development of Chinese mental health first aid guidelines for psychosis: a Delphi expert consensus study
Source: BMC Psychiatry. 2020 Sep 10;20:443. doi: 10.1186/s12888-020-02840-5 (PMC7488132; doi:10.1186/s12888-020-02840-5)
Supplement: Supplementary file 1 — Additional file 1. [file 12888_2020_2840_MOESM1_ESM.xlsx]

## Sheet: Round 1
Items	Lived exeprience	Professional	Endorsed/re-rate/rejected
Section 1: Recognising and acknowledging that someone may be developing psychosis (27items)
Recognising and acknowledging that someone may be developing psychosis (13 items)
The first aider should be able to recognise the early signs and symptoms of psychosis.	1	0.935484	Endorsed
The first aider should be aware that changes that are very out of character for the person may be early signs of psychosis.	1	1	Endorsed
The first aider should be aware that signs and symptoms of psychosis may vary from person to person and can change over time.	1	0.967742	Endorsed
The first aider should be aware that the signs and symptoms of psychosis may appear suddenly or develop gradually over time.	0.97561	0.935484	Endorsed
The first aider should not ignore or dismiss signs and symptoms if they appear gradually or are unclear.	1	0.903226	Endorsed
The first aider should not assume that any signs and symptoms of psychosis will go away on their own.	0.975	0.935484	Endorsed
The first aider should be aware that symptoms of psychosis can be present in a number of mental illnesses.	1	0.903226	Endorsed
The first aider should be aware that a person may experience psychosis as a single episode or as part of an ongoing illness, such as schizophrenia, bipolar disorder or dementia.	0.97561	0.870968	Endorsed
The first aider should be aware that the symptoms of psychosis may be related to drug or alcohol use.	0.95122	1	Endorsed
The first aider should not assume that the person exhibiting signs and symptoms is 'just going through a phase', experiencing the normal ups and downs of life, or misusing substances.	1	0.870968	Endorsed
The first aider should not dismiss changes in a young person's functioning or recurrent odd behaviour as being 'just a phase' or 'teenagers being teenagers'.	0.97561	0.935484	Endorsed
The first aider should take into consideration the spiritual and cultural context of the person’s behaviours.	0.780488	0.935484	Re-rate
If the first aider is unsure whether the person is experiencing psychosis, they should seek advice from a mental health professional.	0.97561	1	Endorsed
knowing about psychosis (14 items)
The first aider should be aware that treatment is most effective when psychosis is detected early.	1	0.967742	Endorsed
The first aider should be aware of the range of factors that may trigger psychosis, e.g. substance misuse, extreme stress or trauma.	0.95	1	Endorsed
The first aider should know that the person may be aware of what is happening to them, may have no insight at all, or may not accept that they are unwell.	0.974359	1	Endorsed
The first aider should know that the person is experiencing symptoms that are beyond their control and should not blame them or take their actions personally.	0.973684	1	Endorsed
The first aider should be aware that people experiencing psychosis or schizophrenia do not have 'split personalities'.	0.947368	0.967742	Endorsed
The first aider should be aware that psychosis is not contagious.	1	0.967742	Endorsed
The first aider should be aware that psychosis is not an intellectual disability.	1	0.967742	Endorsed
The first aider should be aware that psychosis can be very distressing and disruptive for the person.	1	1	Endorsed
The first aider should be aware that psychosis can be very distressing and disruptive for people around the person.	1	1	Endorsed
The first aider should be aware that psychosis can have a major impact on the person's everyday life, relationships, work or study.	1	1	Endorsed
The first aider should be aware that the person may experience multiple episodes of psychosis with periods of wellness in between.	0.974359	0.967742	Endorsed
The first aider should be aware that the person may lack social support because they isolate themselves or their behaviour leads others to withdraw from them.	1	0.935484	Endorsed
The first aider should be aware that social support can be helpful for the person.	1	0.935484	Endorsed
The first aider should be aware that they may feel a range of emotions (e.g. shock, confusion or guilt) when they realise someone close to them is experiencing symptoms of psychosis, and that these are common reactions.	0.973684	0.870968	Endorsed
Section 2: Approaching the person (8 items)
The first aider should be aware that a person developing psychosis may not reach out for help.	1	0.967742	Endorsed
The first aider should approach the person face-to-face, if possible.	0.875	0.903226	Endorsed
The first aider should try to approach the person in an environment that is likely to be safe, comforting and free of distractions.	0.975	0.935484	Endorsed
The first aider should allow adequate time to have a conversation with the person, so that it is not rushed.	0.974359	0.967742	Endorsed
The first aider should try to be calm when approaching the person, regardless of the person's emotional state.	1	0.967742	Endorsed
The first aider should approach the person in a caring and non-judgmental manner.	1	1	Endorsed
The first aider should tailor their approach and interaction to the way the person is behaving, e.g. if the person is suspicious and is avoiding eye contact, the first aider should be sensitive to this and give the person the space they need.	1	1	Endorsed
The first aider should not approach the person in a confrontational manner.	0.974359	1	Endorsed
Section 3: Communication (in a non-crisis situation) (10 items)
Guidelines for good communication (5 items)
The first aider should convey empathy when communicating with the person.	0.973684	1	Endorsed
The first aider should use everyday language (e.g. 'stress') to normalise the person's experiences.	1	0.967742	Endorsed
The first aider should avoid using psychiatric terms when talking to the person.	0.973684	1	Endorsed
The first aider should try to avoid using stigmatising terms that may make the person feel defensive, e.g. crazy, nuts, psycho.	1	1	Endorsed
As far as possible, the first aider should let the person set the pace and style of the interaction.	0.972222	0.83871	Endorsed
Body language considerations (2 items)
The first aider should try to minimise body language that show distress or nervous behaviour, e.g. jiggling legs, fidgeting or nail biting.	1	0.967742	Endorsed
If the person is sitting down, the first aider should not stand over them or hover near them.	0.970588	0.967742	Endorsed
Listening non-judgmentally (3 items)
The first aider should listen to the person non-judgmentally.	1	0.967742	Endorsed
The first aider should listen carefully to the person and reflect what they hear so the person knows that they are listening.	1	0.967742	Endorsed
The first aider should acknowledge what the person is saying and how they are feeling, e.g. "that sounds really upsetting" or "it sounds like you don't know what to do".	0.944444	0.967742	Endorsed
Section 4: Talking with the person (in a non-crisis situation) (18 items)
Talking to the person about their symptoms (6 items)
The first aider should try to find some common ground for discussion, gradually building up towards more specific questions about what the person is experiencing.	1	0.935484	Endorsed
The first aider should not speculate to the person about a diagnosis.	0.95122	0.903226	Endorsed
The first aider should allow the person to talk about their experiences, feelings and beliefs if they want to.	0.902439	0.870968	Endorsed
If the person has noticed changes in their behaviour, the first aider should ask whether they are distressed by these changes.	0.878049	0.870968	Endorsed
The first aider should be aware that the person may be vague when describing their symptoms, and may emphasise physical symptoms over symptoms of mental illness.	1	0.935484	Endorsed
The first aider should ask the person if they want to talk about how they are feeling.	0.925	0.903226	Endorsed
Dealing with problems during the discussion (12 items)
The first aider should recognise that even if the person does realise they are unwell, their confusion and fear about what is happening to them may lead them to deny that there is anything wrong.	0.97561	0.935484	Endorsed
The first aider should be aware that several conversations may be necessary before the person is open to talking.	1	1	Endorsed
The first aider should be aware that the person may be frightened by their thoughts and feelings.	0.925	0.935484	Endorsed
The first aider should be aware that the person may react with emotions which don't seem to fit the context of the conversation, e.g. laughing.	0.95122	0.935484	Endorsed
If the conversation with the person becomes stressful or emotionally charged, the first aider should take a break to allow them and the person to calm down.	0.97561	0.967742	Endorsed
If the person is distressed by their experiences, the first aider should ask the person what will help them to feel safe or in control.	1	0.967742	Endorsed
The first aider should avoid being negative or pessimistic when talking to the person about their future.	1	0.870968	Endorsed
If the person denies anything is wrong or does not wish to talk about what they are experiencing, the first aider should not argue with the person.	1	1	Endorsed
If the first aider finds the person's behaviour annoying or irritating, they should understand that the situation may be mutually distressing.	1	0.903226	Endorsed
If the person denies anything is wrong or does not wish to talk about what they are experiencing, the first aider should focus on listening rather than trying to change the person's mind.	0.971429	0.967742	Endorsed
…should ask the person if there is anything specific they can do to help them.	1	0.935484	Endorsed
…should let them know that they will be available to talk in the future.	1	0.967742	Endorsed
Section 5: Communication difficulties (9 items)
Communication difficulties (6 items)
The first aider should be aware that the person may not be able to communicate in the way they normally would, e.g. responding with unrelated answers, or drifting from one topic to another.	0.97561	0.967742	Endorsed
The first aider should be aware that the person may miss nonverbal cues such as facial expression and tone of voice.	0.97561	0.903226	Endorsed
The first aider should not assume that the person cannot understand what they are saying, even if the person’s response is limited.	0.95122	0.903226	Endorsed
If the person is showing a limited range of feelings, the first aider should be aware that it does not mean that this is all they are feeling.	0.97561	0.935484	Endorsed
The first aider should be aware that the person may be hearing voices, making it difficult for them to communicate.	1	0.967742	Endorsed
The first aider should avoid using complex language, e.g. metaphors or sarcasm.	0.97561	1	Endorsed
Helping the person to communicate (3 items)
The first aider should allow the person enough time to respond to questions or statements, as they may have difficulty processing information.	0.97561	1	Endorsed
The first aider should try to communicate clearly and simply and repeat things where necessary.	1	1	Endorsed
If appropriate and feasible, the first aider should check with others who know the person for advice on the best way to communicate with them.	0.97561	1	Endorsed
Section 6: Being supportive (20 items)
Being supportive and understanding (12 items)
The first aider should ask the person if, and how, they would like the first aider to support them.	1	1	Endorsed
The first aider should make it clear to the person what they are willing and able to do to support them.	1	1	Endorsed
The first aider should ask the person whether they would like practical support, e.g. arranging childcare for them or getting them to medical appointments.	1	1	Endorsed
If appropriate to the relationship, the first aider should ask the person if it is ok to check in with them from time to time.	1	0.935484	Endorsed
The first aider should ask the person if there are any current stressors that may be contributing to their symptoms.	1	0.967742	Endorsed
If the first aider has ongoing contact with the person, they should watch for signs that indicate the person may be experiencing a worsening of their symptoms.	1	1	Endorsed
The first aider should accept that the person may not follow any suggestions the first aider makes.	1	0.935484	Endorsed
The first aider should not threaten consequences in an attempt to change the person's behaviour.	0.969697	0.903226	Endorsed
The first aider should reassure the person that they are there to help the person and want to keep them safe.	1	1	Endorsed
The first aider should tell the person that they understand that the person may be frightened by what they are experiencing.	1	0.903226	Endorsed
The first aider should not tell the person to get their act together.	0.823529	0.580645	Rejected
If the person is an adolescent, the first aider should offer to stay with them while they contact and speak to a parent or other trusted adult.	1	0.870968	Endorsed
Treating the person with dignity and respect (6 items)
The first aider should always treat the person with respect.	1	0.967742	Endorsed
The first aider should acknowledge to the person the courage it may have taken for them to talk to the first aider.	1	0.967742	Endorsed
The first aider should avoid using patronising or trivialising statements when interacting with the person, e.g. "cheer up", "I'm sure it will pass" and "it could be worse".	1	0.935484	Endorsed
The first aider should not dismiss or ridicule the person, even if what they are saying doesn't make sense to them.	1	1	Endorsed
If the first aider is communicating with the person while others are present, the first aider should not speak about the person as though they are not there.	1	1	Endorsed
Unless the person is a danger to themselves or others, the first aider should respect their privacy and right to confidentiality.	1	1	Endorsed
Encouraging other supports (2 items)
The first aider should ask the person if they have felt this way before, and if so, what they have done in the past that has been helpful.	0.948718	0.967742	Endorsed
The first aider should try to determine whether the person has a supportive social network and if they do, the first aider should encourage them to use these supports.	0.923077	1	Endorsed
Section 7: Postnatal psychosis (3 items)
If a mother has delusions that involve her baby, the first aider should call a mental health crisis team immediately.	0.974359	0.903226	Endorsed
If the first aider thinks a mother may be experiencing postnatal psychosis, they should ensure that someone is with her at all times until professional help is received.	1	1	Endorsed
The first aider should try to involve the mother's partner or family in minimising any risk to the mother or baby.	1	1	Endorsed
Section 8: Encouraging professional help (in a non-crisis situation) (12 items)
What the first aider should know about encouraging professional help (3 items)
The first aider should know what services are available locally.	0.975	0.967742	Endorsed
The first aider should have some general knowledge about the types of treatment that can be helpful for psychosis.	1	0.967742	Endorsed
The first aider should know about the local pathways to professional help, e.g. referral from a GP or family doctor in order to see a specialist.	1	1	Endorsed
Encouraging professional help-general (7 items)
The first aider should tell the person that what they are experiencing could improve with appropriate professional help.	1	1	Endorsed
When encouraging the person to seek professional help, the first aider should focus on particular symptoms that are concerning the person and how treatment may help.	0.971429	0.870968	Endorsed
Because symptoms of psychosis may stem from physical illnesses, the first aider should encourage the person to see their GP or family doctor for a check-up.	1	0.903226	Endorsed
The first aider should convey a message of hope to the person by telling them that help is available and things can get better.	1	0.967742	Endorsed
The first aider should not be threatening or confrontational when encouraging the person to seek professional help.	1	0.967742	Endorsed
The first aider should reassure the person that it is okay to seek help and point out that seeking help is a sign of strength rather than a sign of weakness or failure.	1	0.935484	Endorsed
The first aider should be aware of the influence that the person’s family may have, e.g. the family may encourage or discourage the person from obtaining the care that they need.	1	0.967742	Endorsed
Providing the person with information and resources about professional help (2 items)
The first aider should provide the person with a range of options for seeking professional help.	0.972973	0.870968	Endorsed
The first aider should ask the person whether they have a doctor they trust, and if they do, the first aider should encourage them to seek professional help from their doctor.	1	1	Endorsed
Section 9: If the person doesn't want professional help (in a non-crisis situation) (12 items)
If the person does not want to seek professional help, the first aider should remain patient, as people experiencing psychosis often need time to recognise that they are unwell.	1	0.935484	Endorsed
If the person does not want to seek professional help, the first aider should calmly express their concern to the person about their choice to not seek help and the potential implications.	1	0.967742	Endorsed
If the person does not want to seek professional help, the first aider should stress the potential benefits of getting help, such as relief from anxiety or frightening symptoms.	1	0.903226	Endorsed
If the person does not want to seek professional help, the first aider should be prepared to have several conversations with the person before they are willing to seek professional help.	1	0.903226	Endorsed
If the person does not want to seek professional help, the first aider should focus on trying to find something that the person agrees is a problem and then suggest that the person seek help for that, e.g. if the person says that they feel anxious around other people, the first aider should encourage them to seek help for anxiety.	1	0.935484	Endorsed
The first aider should be aware that the person may not want professional help because they believe that others are trying to harm them.	0.97561	0.870968	Endorsed
The first aider should try to maintain a good relationship with the person, as they may want the first aider’s help in the future.	1	0.967742	Endorsed
The first aider should be aware that the person has the right to refuse treatment, unless they meet the criteria for involuntary treatment.	0.97561	1	Endorsed
The first aider should never threaten the person with involuntary treatment or hospitalisation.	1	0.967742	Endorsed
The first aider should encourage them to talk to someone they trust about what they are experiencing.	0.97561	1	Endorsed
If the person does not want to seek professional help, the first aider should let the person know about other options for help in their community, e.g. a home visit or community services.	1	1	Endorsed
If the person does not recognise that they are unwell, the first aider should be aware that they might actively resist the first aider’s attempts to encourage them to seek help.	0.974359	1	Endorsed
Section 10: Hallucinations and delusions (in a non-crisis situation) (14 items)
Finding out about what the person is experiencing (2 items)
The first aider should know that delusions or hallucinations are very real to the person.	0.973684	0.967742	Endorsed
If the person wants to talk about their hallucinations or delusions, the first aider should listen in order to demonstrate empathy and develop an understanding of what they are experiencing.	0.973684	0.967742	Endorsed
Responding to hallucinations and delusions (6 items)
The first aider should know that if the person is hearing voices, they may react through behaviours – such as talking to oneself, whispering to oneself – in response to the voices they are hearing.	1	1	Endorsed
The first aider should try to empathise with how the person feels about their beliefs and experiences, without stating any judgments about the content of those beliefs and experiences.	1	0.935484	Endorsed
The first aider should not pretend to agree with the person's hallucinations or delusions.	0.945946	0.806452	Endorsed
The first aider should not dismiss, minimise or argue with the person about their delusions or hallucinations	1	0.935484	Endorsed
The first aider should not act alarmed or embarrassed by the person’s hallucinations or delusions.	1	0.967742	Endorsed
The first aider should not laugh at or make fun of the person’s delusions or hallucinations.	1	0.967742	Endorsed
If the person is paranoid (6 items)
The first aider should be aware that the person's experience of hallucinations or delusions may cause them not to trust people, even those close to them.	1	0.967742	Endorsed
If the person exhibits paranoia, the first aider should not encourage or inflame this, e.g. by whispering to or about them.	1	0.967742	Endorsed
If the person is experiencing paranoia, the first aider should give the person simple directions, if needed, e.g. "sit down, and let's talk about it".	1	0.967742	Endorsed
If the person is experiencing paranoia, the first aider should stay with the person, but at a distance that is comfortable for both the person and the first aider.	1	1	Endorsed
If the person is experiencing paranoia, the first aider should encourage and support the person to move away from whatever is causing their fear, if it is safe to do so.	1	0.967742	Endorsed
If the person is experiencing paranoia, the first aider should tell the person what they are going to do before doing it, e.g. that they are going to get out their phone.	0.972973	0.935484	Endorsed
Section 11: Assessing whether the person is in crisis (3 items)
The first aider should assess for risk of harm to the person or others.	0.975	1	Endorsed
If the first aider does not think the person is in immediate risk of harm, but is still concerned about their welfare, they should ask the person if there is someone close to them who may be able to support them to stay safe.	1	0.967742	Endorsed
If the first aider thinks the person is at risk of suicide, the first aider should follow the Mental Health First Aid Guidelines for Suicidal Thoughts and Behaviours.	0.97561	1	Endorsed
Section 12: When the person is in crisis (is in a severe psychotic state OR behaving aggressively) (59 items)
What the first aider should know about psychosis and aggression (5 items)
The first aider should be aware that people with psychosis are not usually aggressive and are at a much higher risk of harming themselves than others.	0.97561	0.935484	Endorsed
The first aider should know that certain symptoms of psychosis (e.g. visual or auditory hallucinations) can cause people to become aggressive.	0.97561	1	Endorsed
If the person becomes aggressive, the first aider should be aware that the person’s aggression may be exacerbated by the first aider taking certain steps, e.g. involving the police.	1	0.967742	Endorsed
If the person is behaving aggressively, the first aider should not respond in a hostile, disciplinary, argumentative or challenging manner.	0.97561	1	Endorsed
If the person is behaving aggressively, the first aider should not threaten the person as this may increase fear or prompt aggressive behaviour.	1	1	Endorsed
Safety considerations when the person is in a severe psychotic state or behaving aggressively (16 items)
The first aider should take any threats or warnings seriously, particularly if the person believes they are being persecuted.	1	1	Endorsed
If the first aider is frightened, they should seek outside help immediately, as they should never put themselves at risk.	1	1	Endorsed
The first aider should be aware that the person might act upon a hallucination or delusion.	1	1	Endorsed
The first aider should approach the person with caution.	1	0.967742	Endorsed
If the person has a weapon or something that could be used as weapon, the first aider should not approach the person and should call emergency services immediately.	1	0.967742	Endorsed
The first aider should try to gather information about whether the person feels safe, e.g. by stating "You seem worried; is there anything I can do to help?" or "Do you feel safe? Or is there something you are afraid of?"	1	0.935484	Endorsed
The first aider should try to protect the person, themselves, and others around them from harm. + The first aider's primary goal should be to keep themselves and others safe.	1	1	Endorsed
The first aider should stay at a safe distance from the person while being able to maintain interaction.	1	0.967742	Endorsed
The first aider should ensure they have clear access to an exit.	1	1	Endorsed
If safe to do so, the first aider should try to limit access to means that the person could use to harm themselves or others.	1	0.935484	Endorsed
If safe to do so, the first aider should remove any weapons or objects that could be used as weapons from the person's immediate environment.	1	1	Endorsed
The first aider should comply with requests, unless they are unreasonable or unsafe, as this gives the person the opportunity to feel somewhat in control.	0.973684	0.870968	Endorsed
If the person’s aggression escalates out of control, the first aider should remove themselves from the situation and call emergency services.	1	0.967742	Endorsed
If the first aider is alone with the person, they should call another person to accompany the first aider until professional help arrives.	1	0.903226	Endorsed
If the first aider is alone with the person and cannot stay, they should call someone to stay with the person until professional help arrives.	1	0.967742	Endorsed
If the first aider does not feel it is safe for them to take the person to a hospital, the first aider should call emergency services.	1	0.967742	Endorsed
Communicating with the person when they are in a severe psychotic state or behaving aggressively (7 items)
The first aider should speak calmly.	1	0.967742	Endorsed
The first aider should communicate in short, simple sentences.	1	1	Endorsed
The first aider should not shout at the person.	1	0.967742	Endorsed
The first aider should not raise their voice.	1	0.967742	Endorsed
The first aider should try to minimise the level of emotion they show.	1	0.967742	Endorsed
If it is necessary to move close to or make physical contact with the person, the first aider should first ask the person for permission, e.g. "do you mind if I sit next to you?" or "I can see your arm is hurt, is it ok if I use the first-aid kit to bandage it?".	1	0.967742	Endorsed
The first aider should try not take anything the person says personally.	1	0.967742	Endorsed
De-escalation when the person is in a severe psychotic state or behaving aggressively (17 items)
The first aider should ask the person whether they would like them to decrease distractions and stimulation, e.g. turn off TV, reduce room lights.	0.97561	0.903226	Endorsed
If the person has unrealistic fears for their safety, the first aider should reassure them that they are safe.	1	1	Endorsed
If the person has an advance directive/relapse prevention plan, the first aider should follow this.	0.97561	0.967742	Endorsed
The first aider should let the person know they are there to help.	1	1	Endorsed
The first aider should attempt to find out from the person what would help them feel safe and in control.	1	0.935484	Endorsed
The first aider should try not to show fear or anxiety.	1	0.967742	Endorsed
The first aider should stay calm and avoid nervous behaviour, e.g. shuffling their feet, fidgeting, making abrupt movements, talking fast.	1	0.967742	Endorsed
The first aider should allow the person to express their feelings.	1	0.967742	Endorsed
The first aider should ask the person what they can do to help.	1	0.903226	Endorsed
The first aider should try to find out if the person has anyone they trust (e.g. close friends or family) and, if so, the first aider should try to enlist their help.	1	1	Endorsed
The first aider should not do anything to further agitate the person.	1	0.967742	Endorsed
If the person is behaving aggressively, the first aider should avoid asking the person too many questions as this can spark defensiveness and further anger.	1	0.967742	Endorsed
The first aider should not argue with any other people present about the best course of action.	1	0.903226	Endorsed
If there is more than one person present, the first aider should encourage only one person to speak at a time.	1	1	Endorsed
If there is more than one person present, the first aider should try to create a space around the person so that they don't feel crowded.	1	0.903226	Endorsed
If there are people present who do not have a role in helping with the crisis, the first aider should ask them to leave.	0.973684	0.967742	Endorsed
If the first aider is not able to de-escalate the situation, they should call for professional assistance, e.g. a mental health crisis service or emergency services.	1	1	Endorsed
Seeking help for the person when they are in a severe psychotic state or behaving aggressively (14 items)
The first aider should try to make sure the person is evaluated by a health professional immediately.	1	0.935484	Endorsed
The first aider should provide the person with options regarding seeking professional help, as this may give the person a sense of control, e.g. "do you want to go to the hospital with me or would you prefer John to take you".	1	0.967742	Endorsed
If the first aider’s concerns about the person are dismissed by the services they contact they should persevere in trying to seek support for the person, e.g. call another service.	1	0.935484	Endorsed
If the first aider contacts a mental health service, they should not label the person as 'psychotic', but rather outline any symptoms and immediate concerns.	0.97561	0.967742	Endorsed
If the first aider suspects the person may be a threat to themselves or to others, the first aider should contact emergency services immediately.	0.97561	0.967742	Endorsed
The first aider should not use calling emergency services as a threat.	0.975	0.967742	Endorsed
If the first aider calls emergency services and the person has previously been diagnosed with a psychotic illness, the first aider should explain this.	0.97561	0.967742	Endorsed
If the first aider calls emergency services they should describe specific, concise observations about the person’s behaviour and symptoms.	1	1	Endorsed
If the police are called, the first aider should tell them that the person may be experiencing psychosis and that the first aider needs the help of the police to obtain medical treatment and to control the person’s aggressive behaviour.	0.97561	1	Endorsed
If the first aider calls emergency services they should let them know if the person is armed or if there are accessible weapons nearby.	1	1	Endorsed
If the first aider thinks the person is at risk of suicide or harming themselves, they should tell emergency services this.	1	1	Endorsed
If emergency services respond, the first aider should try to meet them on arrival so they can explain the situation before they approach the person.	1	0.967742	Endorsed
If other people arrive, the first aider should explain to the person who they are, that they are there to help, and how they are going to help.	0.97561	0.967742	Endorsed
If the person goes to hospital, and it is appropriate to the relationship, the first aider should try to speak directly to the doctor or emergency staff to provide information relevant to the person's situation.	0.97561	0.967742	Endorsed
Section 13: Self-care for the first aider (5 items)
The first aider should look after their own mental health and wellbeing.	1	1	Endorsed
The first aider should know that it is common to experience negative feelings (e.g. shock, fear, sadness, anger, frustration) as a result of supporting the person.	1	0.967742	Endorsed
If the first aider is finding their role stressful, they should seek support for themselves (e.g. through support groups and organisations, a mental health professional or a supportive friend), while maintaining confidentiality.	1	1	Endorsed
The first aider should try self-help strategies to reduce any stress they experience, e.g. relaxation methods, regular exercise, sleep, healthy diet.	1	0.967742	Endorsed
The first aider should not put pressure on themselves to find solutions to all the person's problems.	1	0.967742	Endorsed

## Sheet: Round 2
Items	Lived experience	Professional	Endorsed/re-rate/rejected
(re-rate)The first aider should take into consideration the spiritual and cultural context of the person’s behaviours.	0.8	0.965517	Endorsed
(new)The first aider should contact the person’s family immediately.	1	0.931034	Endorsed
(new)The first aider should arrange a time to meet with the person in advance so they can have time to find out information about the person’s situation.	1	0.827586	Endorsed
(new)The first aider should ask the person if they have any immediate physical needs, e.g. for food or water.	1	0.965517	Endorsed
(new)The first aider should provide information about postnatal psychosis to the person’s family.	1	0.827586	Endorsed
(new)If the first aider thinks a mother may be experiencing postnatal psychosis or has delusions that involve her baby, they should call emergency services immediately, as it can escalate rapidly and delays in treatment can lead to increased risk for the mother and her baby.	1	1	Endorsed
(new)The first aider should ask the person whether they have a health professional that they trust (e.g., a psychotherapist or counselor), and if they do, the first aider should encourage them to seek professional help from that professional.	0.9	0.931034	Endorsed
(new)If possible, the first aider should seek information about the person (e.g., medical history, interpersonal relationships) from the residents’ committees or others who know the person well.	0.85	0.931034	Endorsed
(new)If possible, the first aider should find out if the person has a history of aggression.	0.85	0.931034	Endorsed
